# Supplementary material for: Rpv10.2: A Haplotype Variant of Locus Rpv10 Enables New Combinations for Pyramiding Downy Mildew Resistance Traits in Grapevine
Source: Plants (Basel). 2024 Sep 20;13(18):2624. doi: 10.3390/plants13182624 (PMC11434656; doi:10.3390/plants13182624)
Supplement: Supplementary file 1 [file plants-13-02624-s001.zip]

Archive with 9 entries (9 files):
- Figure S1.pptx
- Figure S2.pptx
- Figure S3_Final_Sol-WE90_RPS5-1.pdf
- Figure S4_Final_SOL-WE90_AP2.pdf
- Table S1.xlsx
- Table S2.xlsx
- Table S3.xlsx
- Table S4.xlsx
- Table S5.xlsx
