# Supplementary material for: Rpv10.2: A Haplotype Variant of Locus Rpv10 Enables New Combinations for Pyramiding Downy Mildew Resistance Traits in Grapevine
Source: Plants (Basel). 2024 Sep 20;13(18):2624. doi: 10.3390/plants13182624 (PMC11434656; doi:10.3390/plants13182624)
Supplement: Supplementary file 1 [file plants-13-02624-s001.zip › Table S1.xlsx]

## Sheet: Tabelle1
Marker	SSR pattern	LG	Allele length [bp]
			TV		We 90
GF01-59	<nnxnp>	1	289	289	289	294
VMC2B3	<nnxnp>	1	162	162	162	178
UDV-036	<nnxnp>	1	185	185	185	186
VCHR02A	<lmxll>	2	136	144	136	136
GF02-62	<nnxnp>	2	384	384	287	378
GF02-12	<efxeg>	2	170	188	170	186
VMC5G7	<efxeg>	2	199	191	199	205
GF04-17	<nnxnp>	4	203	203	203	213
GF04-83	<efxeg>	4	189	206	189	192
VCHR05A	<efxeg>	5	240	192	240	215
GF05-01	<nnxnp>	5	172	172	160	175
VRZAG79	<hkxhk>	5	246	244	246	244
UDV-085	<lmxll>	6	138	129	127	127
GF06-15	<nnxnp>	6	406	406	392	386
GF06-16	<abxcd>	6	294	310	255	288
VVMD21	<efxeg>	6	257	250	257	250
GF06-08	<hkxhk>	6	145	149	145	149
GF07-07	<abxcd>	7	332	366	351	347
UDV-082	<nnxnp>	7	179	179	170	184
VMC1E8	<efxeg>	8	219	209	219	223
UDV-126	<efxeg>	8	179	182	179	175
VMC1C10	<abxcd>	9	152	183	156	150
GF09-48	<nnxnp>	9	349	349	349	357
GF09-46	<nnxnp>	9	422	422	422	413
GF09-71	<nnxnp>	9	360	360	360	366
GF09-73	<efxeg>	9	392	380	392	386
VMC6D12	<efxeg>	9	178	155	178	146
GF09-08	<abxcd>	9	230	246	244	259
GF09-65	<nnxnp>	9	314	314	314	312
GF09-70	<nnxnp>	9	313	313	313	334
GF09-68	<efxeg>	9	163	151	163	153
GF09-62	<efxeg>	9	408	-	408	383
GF09-64	<nnxnp>	9	276	276	276	281
VVUI37	<efxeg>	9	237	231	237	227
GF09-49	<efxeg>	9	393	402	393	384
VMC3G8.2	<efxeg>	9	161	163	161	157
GF10-11	<abxcd>	10	360	380	-	344
GF10-04	<abxcd>	10	272	315	317	276
GF10-02	<efxeg>	10	317	309	317	312
GF11-04	<nnxnp>	11	336	336	-	381
UDV-028	<lmxll>	11	135	140	144	144
VMCNG2H1	<nnxnp>	11	213	213	213	246
VVMD8	<efxeg>	11	136	134	136	141
GF12-07	<abxcd>	12	292	294	290	298
GF12-17	<lmxll>	12	321	337	342	342
VCHR12A	<lmxll>	12	142	135	142	142
SC47_20	<hkxhk>	13	201	204	201	204
VVS1	<abxcd>	13	177	185	178	188
GF13-37	<efxeg>	13	259	362	259	365
VMC1E12	<efxeg>	14	236	243	236	246
GF14-01	<efxeg>	14	213	228	213	206
VMC8G3.2	<nnxnp>	15	296	296	292	298
GF16-56	<hkxhk>	16	330	339	330	339
GF16-18	<efxeg>	16	395	408	395	400
GF16-01	<efxeg>	16	349	354	349	341
GF16-04	<abxcd>	16	140	157	148	154
GF18-26	<abxcd>	18	-	281	277	284
VCHR18B	<nnxnp>	18	153	153	140	144
VMC2A3	<abxcd>	18	163	169	181	145
VVIP31	<efxeg>	19	188	184	188	173
