# Supplementary material for: Rpv10.2: A Haplotype Variant of Locus Rpv10 Enables New Combinations for Pyramiding Downy Mildew Resistance Traits in Grapevine
Source: Plants (Basel). 2024 Sep 20;13(18):2624. doi: 10.3390/plants13182624 (PMC11434656; doi:10.3390/plants13182624)
Supplement: Supplementary file 1 [file plants-13-02624-s001.zip › Table S2.xlsx]

## Sheet: Tabelle1
Marker	Segregation pattern	LG	Position [bp]
rh_chr01_00547952	<efxeg>	1	547952
rh_chr01_01400565	<nnxnp>	1	1400565
rh_chr01_02145831	<lmxll>	1	2145831
rh_chr01_02306205	<lmxll>	1	2306205
rh_chr01_03142598	<lmxll>	1	3142598
rh_chr01_03523735	<hkxhk>	1	3523735
rh_chr01_04517681	<nnxnp>	1	4517681
rh_chr01_04613003	<nnxnp>	1	4613003
rh_chr01_05045973	<nnxnp>	1	5045973
rh_chr01_05782424	<nnxnp>	1	5782424
rh_chr01_05860561	<nnxnp>	1	5860561
rh_chr01_06034925	<lmxll>	1	6034925
rh_chr01_07710739	<abxcd>	1	7710739
rh_chr01_08017533	<efxeg>	1	8017533
rh_chr01_08217621	<efxeg>	1	8217621
rh_chr01_08477332	<efxeg>	1	8477332
rh_chr01_09183554	<nnxnp>	1	9183554
rh_chr01_09388753	<nnxnp>	1	9388753
rh_chr01_10270991	<nnxnp>	1	10270991
rh_chr01_11409494	<efxeg>	1	11409494
rh_chr01_12209767	<nnxnp>	1	12209767
rh_chr01_12994384	<abxcd>	1	12994384
rh_chr01_13380398	<nnxnp>	1	13380398
rh_chr01_14789269	<efxeg>	1	14789269
rh_chr01_16657949	<abxcd>	1	16657949
rh_chr01_18659545	<lmxll>	1	18659545
rh_chr01_19567235	<efxeg>	1	19567235
rh_chr01_20624760	<hkxhk>	1	20624760
rh_chr01_21185705	<nnxnp>	1	21185705
rh_chr01_22123159	<abxcd>	1	22123159
rh_chr01_23733091	<lmxll>	1	23733091
rh_chr02_00010978	<lmxll>	2	10978
rh_chr02_00854531	<abxcd>	2	854531
rh_chr02_01626662	<hkxhk>	2	1626662
rh_chr02_01755729	<efxeg>	2	1755729
rh_chr02_02263163	<nnxnp>	2	2263163
rh_chr02_02688648	<abxcd>	2	2688648
rh_chr02_03061567	<abxcd>	2	3061567
rh_chr02_03271376	<nnxnp>	2	3271376
rh_chr02_03959655	<nnxnp>	2	3959655
rh_chr02_05870753	<efxeg>	2	5870753
rh_chr02_06781830	<abxcd>	2	6781830
rh_chr02_07999319	<efxeg>	2	7999319
rh_chr02_08579012	<efxeg>	2	8579012
rh_chr02_18194652	<nnxnp>	2	18194652
rh_chr02_18448449	<nnxnp>	2	18448449
rh_chr03_01041616	<lmxll>	3	1041616
rh_chr03_00271381	<lmxll>	3	271381
rh_chr03_00441478	<nnxnp>	3	441478
rh_chr03_00609816	<lmxll>	3	609816
rh_chr03_00931142	<efxeg>	3	931142
rh_chr03_01842464	<lmxll>	3	1842464
rh_chr03_02314233	<nnxnp>	3	2314233
rh_chr03_02671385	<abxcd>	3	2671385
rh_chr03_02764075	<nnxnp>	3	2764075
rh_chr03_03143022	<nnxnp>	3	3143022
rh_chr03_03488939	<nnxnp>	3	3488939
rh_chr03_03781609	<efxeg>	3	3781609
rh_chr03_04822693	<nnxnp>	3	4822693
rh_chr03_05232850	<efxeg>	3	5232850
rh_chr03_05507072	<efxeg>	3	5507072
rh_chr03_06650857	<lmxll>	3	6650857
rh_chr03_07220808	<hkxhk>	3	7220808
rh_chr03_08256808	<abxcd>	3	8256808
rh_chr03_08604250	<abxcd>	3	8604250
rh_chr03_09374964	<abxcd>	3	9374964
rh_chr03_14442063	<nnxnp>	3	14442063
rh_chr03_19297395	<nnxnp>	3	19297395
rh_chr04_01391400	<hkxhk>	4	1391400
rh_chr04_02096842	<lmxll>	4	2096842
rh_chr04_02563214	<nnxnp>	4	2563214
rh_chr04_02783868	<efxeg>	4	2783868
rh_chr04_03098243	<lmxll>	4	3098243
rh_chr04_03597502	<lmxll>	4	3597502
rh_chr04_04246018	<lmxll>	4	4246018
rh_chr04_04759072	<hkxhk>	4	4759072
rh_chr04_04948818	<abxcd>	4	4948818
rh_chr04_05338718	<nnxnp>	4	5338718
rh_chr04_06678764	<hkxhk>	4	6678764
rh_chr04_06752086	<lmxll>	4	6752086
rh_chr04_06834788	<efxeg>	4	6834788
rh_chr04_07614182	<efxeg>	4	7614182
rh_chr04_08778482	<lmxll>	4	8778482
rh_chr04_09602051	<lmxll>	4	9602051
rh_chr04_09800666	<lmxll>	4	9800666
rh_chr04_11031511	<lmxll>	4	11031511
rh_chr04_11238026	<lmxll>	4	11238026
rh_chr04_11802988	<lmxll>	4	11802988
rh_chr04_14162870	<lmxll>	4	14162870
rh_chr04_14809627	<lmxll>	4	14809627
rh_chr04_14964966	<lmxll>	4	14964966
rh_chr04_16491374	<lmxll>	4	16491374
rh_chr04_17799573	<nnxnp>	4	17799573
rh_chr04_18311071	<efxeg>	4	18311071
rh_chr04_18700982	<efxeg>	4	18700982
rh_chr04_19017335	<nnxnp>	4	19017335
rh_chr04_19762446	<efxeg>	4	19762446
rh_chr04_20004123	<hkxhk>	4	20004123
rh_chr04_20436338	<nnxnp>	4	20436338
rh_chr04_21070680	<nnxnp>	4	21070680
rh_chr04_22215506	<lmxll>	4	22215506
rh_chr04_22272053	<hkxhk>	4	22272053
rh_chr04_22331368	<nnxnp>	4	22331368
rh_chr04_22548287	<lmxll>	4	22548287
rh_chr04_23092663	<lmxll>	4	23092663
rh_chr04_23360446	<efxeg>	4	23360446
rh_chr04_23421280	<efxeg>	4	23421280
rh_chr05_00601862	<nnxnp>	5	601862
rh_chr05_00727574	<nnxnp>	5	727574
rh_chr05_00782424	<efxeg>	5	782424
rh_chr05_02193315	<abxcd>	5	2193315
rh_chr05_02346684	<abxcd>	5	2346684
rh_chr05_02429823	<abxcd>	5	2429823
rh_chr05_02540724	<nnxnp>	5	2540724
rh_chr05_02671340	<nnxnp>	5	2671340
rh_chr05_02816543	<nnxnp>	5	2816543
rh_chr05_02898965	<nnxnp>	5	2898965
rh_chr05_02970834	<nnxnp>	5	2970834
rh_chr05_03163016	<nnxnp>	5	3163016
rh_chr05_03677473	<nnxnp>	5	3677473
rh_chr05_04088551	<hkxhk>	5	4088551
rh_chr05_04453596	<nnxnp>	5	4453596
rh_chr05_04631069	<nnxnp>	5	4631069
rh_chr05_04744451	<nnxnp>	5	4744451
rh_chr05_05336805	<efxeg>	5	5336805
rh_chr05_05451693	<abxcd>	5	5451693
rh_chr05_05541402	<hkxhk>	5	5541402
rh_chr05_07075168	<nnxnp>	5	7075168
rh_chr05_08075869	<nnxnp>	5	8075869
rh_chr05_08486084	<nnxnp>	5	8486084
rh_chr05_08669505	<nnxnp>	5	8669505
rh_chr05_09418134	<nnxnp>	5	9418134
rh_chr05_09760548	<abxcd>	5	9760548
rh_chr05_11411896	<lmxll>	5	11411896
rh_chr05_12317731	<abxcd>	5	12317731
rh_chr05_15849900	<efxeg>	5	15849900
rh_chr05_16184048	<abxcd>	5	16184048
rh_chr05_18637567	<efxeg>	5	18637567
rh_chr05_20164865	<nnxnp>	5	20164865
rh_chr05_20429993	<efxeg>	5	20429993
rh_chr05_21389712	<lmxll>	5	21389712
rh_chr05_21582119	<abxcd>	5	21582119
rh_chr05_22732244	<nnxnp>	5	22732244
rh_chr05_23885642	<efxeg>	5	23885642
rh_chr05_24329039	<nnxnp>	5	24329039
rh_chr05_24901597	<nnxnp>	5	24901597
rh_chr05_25379843	<lmxll>	5	25379843
rh_chr06_00102558	<abxcd>	6	102558
rh_chr06_02092951	<nnxnp>	6	2092951
rh_chr06_02674740	<efxeg>	6	2674740
rh_chr06_02818140	<nnxnp>	6	2818140
rh_chr06_03423170	<nnxnp>	6	3423170
rh_chr06_03629748	<abxcd>	6	3629748
rh_chr06_03839773	<lmxll>	6	3839773
rh_chr06_04193190	<nnxnp>	6	4193190
rh_chr06_04597959	<lmxll>	6	4597959
rh_chr06_05143105	<nnxnp>	6	5143105
rh_chr06_05752203	<lmxll>	6	5752203
rh_chr06_06016850	<nnxnp>	6	6016850
rh_chr06_06873743	<nnxnp>	6	6873743
rh_chr06_09426152	<hkxhk>	6	9426152
rh_chr06_13115981	<abxcd>	6	13115981
rh_chr06_13622915	<nnxnp>	6	13622915
rh_chr06_15252969	<lmxll>	6	15252969
rh_chr06_15775550	<efxeg>	6	15775550
rh_chr06_17449050	<efxeg>	6	17449050
rh_chr06_17974651	<efxeg>	6	17974651
rh_chr06_18520823	<abxcd>	6	18520823
rh_chr06_19096194	<efxeg>	6	19096194
rh_chr06_19860838	<nnxnp>	6	19860838
rh_chr06_19937319	<efxeg>	6	19937319
rh_chr06_20569421	<nnxnp>	6	20569421
rh_chr06_21811156	<nnxnp>	6	21811156
rh_chr06_22086937	<nnxnp>	6	22086937
rh_chr06_22153848	<nnxnp>	6	22153848
rh_chr06_22260083	<nnxnp>	6	22260083
rh_chr07_00748361	<nnxnp>	7	748361
rh_chr07_00848595	<efxeg>	7	848595
rh_chr07_01223286	<nnxnp>	7	1223286
rh_chr07_01406036	<nnxnp>	7	1406036
rh_chr07_01796486	<nnxnp>	7	1796486
rh_chr07_02131456	<nnxnp>	7	2131456
rh_chr07_02435368	<efxeg>	7	2435368
rh_chr07_02771025	<nnxnp>	7	2771025
rh_chr07_02950372	<abxcd>	7	2950372
rh_chr07_03625373	<abxcd>	7	3625373
rh_chr07_04112731	<efxeg>	7	4112731
rh_chr07_04373927	<efxeg>	7	4373927
rh_chr07_04663485	<efxeg>	7	4663485
rh_chr07_04749017	<lmxll>	7	4749017
rh_chr07_05012925	<nnxnp>	7	5012925
rh_chr07_05300863	<nnxnp>	7	5300863
rh_chr07_06083288	<nnxnp>	7	6083288
rh_chr07_07447102	<efxeg>	7	7447102
rh_chr07_07588721	<efxeg>	7	7588721
rh_chr07_07829034	<nnxnp>	7	7829034
rh_chr07_07990376	<efxeg>	7	7990376
rh_chr07_08155951	<nnxnp>	7	8155951
rh_chr07_11956846	<nnxnp>	7	11956846
rh_chr07_13861474	<efxeg>	7	13861474
rh_chr07_17219131	<nnxnp>	7	17219131
rh_chr07_17378899	<efxeg>	7	17378899
rh_chr07_17910033	<nnxnp>	7	17910033
rh_chr07_18097382	<nnxnp>	7	18097382
rh_chr07_18437688	<abxcd>	7	18437688
rh_chr07_18701068	<nnxnp>	7	18701068
rh_chr07_18762637	<nnxnp>	7	18762637
rh_chr07_20279884	<lmxll>	7	20279884
rh_chr07_22250380	<efxeg>	7	22250380
rh_chr07_23068209	<lmxll>	7	23068209
rh_chr07_23438032	<efxeg>	7	23438032
rh_chr07_23660749	<nnxnp>	7	23660749
rh_chr07_23844050	<lmxll>	7	23844050
rh_chr07_24879814	<lmxll>	7	24879814
rh_chr07_24967097	<lmxll>	7	24967097
rh_chr07_26088532	<lmxll>	7	26088532
rh_chr07_26249020	<lmxll>	7	26249020
rh_chr07_26680230	<lmxll>	7	26680230
rh_chr08_00030944	<abxcd>	8	30944
rh_chr08_00474142	<abxcd>	8	474142
rh_chr08_01222997	<efxeg>	8	1222997
rh_chr08_02017540	<efxeg>	8	2017540
rh_chr08_02250586	<abxcd>	8	2250586
rh_chr08_02564886	<lmxll>	8	2564886
rh_chr08_03320879	<efxeg>	8	3320879
rh_chr08_04661848	<efxeg>	8	4661848
rh_chr08_07224682	<efxeg>	8	7224682
rh_chr08_08227840	<abxcd>	8	8227840
rh_chr08_09332167	<efxeg>	8	9332167
rh_chr08_10383725	<nnxnp>	8	10383725
rh_chr08_10993976	<efxeg>	8	10993976
rh_chr08_11650720	<nnxnp>	8	11650720
rh_chr08_11992421	<nnxnp>	8	11992421
rh_chr08_12336402	<lmxll>	8	12336402
rh_chr08_13104592	<lmxll>	8	13104592
rh_chr08_14233651	<nnxnp>	8	14233651
rh_chr08_14700208	<nnxnp>	8	14700208
rh_chr08_14881905	<efxeg>	8	14881905
rh_chr08_14968234	<efxeg>	8	14968234
rh_chr08_15245498	<efxeg>	8	15245498
rh_chr08_15673111	<nnxnp>	8	15673111
rh_chr08_15917624	<efxeg>	8	15917624
rh_chr08_16390041	<efxeg>	8	16390041
rh_chr08_17200985	<abxcd>	8	17200985
rh_chr08_17684438	<efxeg>	8	17684438
rh_chr08_19310146	<lmxll>	8	19310146
rh_chr08_19745123	<efxeg>	8	19745123
rh_chr08_20544048	<nnxnp>	8	20544048
rh_chr09_00516308	<efxeg>	9	516308
rh_chr09_01305204	<hkxhk>	9	1305204
rh_chr09_01575241	<nnxnp>	9	1575241
rh_chr09_01648912	<nnxnp>	9	1648912
rh_chr09_02133495	<nnxnp>	9	2133495
rh_chr09_02249377	<abxcd>	9	2249377
rh_chr09_02474475	<abxcd>	9	2474475
rh_chr09_03600480	<nnxnp>	9	3600480
rh_chr09_04796302	<nnxnp>	9	4796302
rh_chr09_04911190	<efxeg>	9	4911190
rh_chr09_06523189	<nnxnp>	9	6523189
rh_chr09_06602203	<nnxnp>	9	6602203
rh_chr09_07533649	<efxeg>	9	7533649
rh_chr09_08899256	<hkxhk>	9	8899256
rh_chr09_09426423	<efxeg>	9	9426423
rh_chr09_09574105	<nnxnp>	9	9574105
rh_chr09_13689984	<efxeg>	9	13689984
rh_chr09_16162865	<abxcd>	9	16162865
rh_chr09_18081402	<nnxnp>	9	18081402
rh_chr09_18392600	<efxeg>	9	18392600
rh_chr09_18463570	<efxeg>	9	18463570
rh_chr09_19072322	<abxcd>	9	19072322
rh_chr09_19944895	<efxeg>	9	19944895
rh_chr09_20042224	<lmxll>	9	20042224
rh_chr09_20989379	<lmxll>	9	20989379
rh_chr09_22838327	<efxeg>	9	22838327
rh_chr10_00423938	<hkxhk>	10	423938
rh_chr10_01174215	<abxcd>	10	1174215
rh_chr10_01265993	<efxeg>	10	1265993
rh_chr10_02600993	<nnxnp>	10	2600993
rh_chr10_02803328	<hkxhk>	10	2803328
rh_chr10_02983812	<lmxll>	10	2983812
rh_chr10_04427721	<lmxll>	10	4427721
rh_chr10_05055530	<efxeg>	10	5055530
rh_chr10_05381836	<efxeg>	10	5381836
rh_chr10_05443410	<efxeg>	10	5443410
rh_chr10_06030347	<efxeg>	10	6030347
rh_chr10_06200947	<efxeg>	10	6200947
rh_chr10_06407241	<abxcd>	10	6407241
rh_chr10_06654857	<nnxnp>	10	6654857
rh_chr10_06732153	<nnxnp>	10	6732153
rh_chr10_07537254	<abxcd>	10	7537254
rh_chr10_08422060	<lmxll>	10	8422060
rh_chr10_08528547	<efxeg>	10	8528547
rh_chr10_09467495	<nnxnp>	10	9467495
rh_chr10_10547760	<abxcd>	10	10547760
rh_chr10_11300534	<abxcd>	10	11300534
rh_chr10_11485987	<lmxll>	10	11485987
rh_chr10_12409898	<lmxll>	10	12409898
rh_chr10_12605914	<lmxll>	10	12605914
rh_chr10_19925824	<lmxll>	10	19925824
rh_chr10_20484984	<efxeg>	10	20484984
rh_chr10_20553231	<lmxll>	10	20553231
rh_chr10_21059800	<efxeg>	10	21059800
rh_chr10_23440244	<nnxnp>	10	23440244
rh_chr11_00542859	<efxeg>	11	542859
rh_chr11_00601198	<nnxnp>	11	601198
rh_chr11_00803595	<efxeg>	11	803595
rh_chr11_01343142	<efxeg>	11	1343142
rh_chr11_02406678	<nnxnp>	11	2406678
rh_chr11_02515310	<nnxnp>	11	2515310
rh_chr11_02977354	<efxeg>	11	2977354
rh_chr11_03263224	<nnxnp>	11	3263224
rh_chr11_03580540	<nnxnp>	11	3580540
rh_chr11_03749132	<efxeg>	11	3749132
rh_chr11_04000176	<efxeg>	11	4000176
rh_chr11_04081344	<efxeg>	11	4081344
rh_chr11_04359180	<lmxll>	11	4359180
rh_chr11_06276211	<nnxnp>	11	6276211
rh_chr11_07449768	<abxcd>	11	7449768
rh_chr11_07656746	<lmxll>	11	7656746
rh_chr11_09648408	<nnxnp>	11	9648408
rh_chr11_14828475	<hkxhk>	11	14828475
rh_chr11_17184199	<nnxnp>	11	17184199
rh_chr11_17987786	<lmxll>	11	17987786
rh_chr11_18433819	<lmxll>	11	18433819
rh_chr11_18708021	<nnxnp>	11	18708021
rh_chr11_18836141	<efxeg>	11	18836141
rh_chr11_19533500	<nnxnp>	11	19533500
rh_chr11_20115217	<nnxnp>	11	20115217
rh_chr12_00005638	<nnxnp>	12	5638
rh_chr12_00115867	<lmxll>	12	115867
rh_chr12_00844914	<efxeg>	12	844914
rh_chr12_00996164	<nnxnp>	12	996164
rh_chr12_01368028	<efxeg>	12	1368028
rh_chr12_01524783	<abxcd>	12	1524783
rh_chr12_01709224	<efxeg>	12	1709224
rh_chr12_01818274	<nnxnp>	12	1818274
rh_chr12_02673100	<lmxll>	12	2673100
rh_chr12_02966354	<abxcd>	12	2966354
rh_chr12_03116725	<hkxhk>	12	3116725
rh_chr12_03478868	<lmxll>	12	3478868
rh_chr12_03962172	<lmxll>	12	3962172
rh_chr12_05074355	<lmxll>	12	5074355
rh_chr12_05533572	<lmxll>	12	5533572
rh_chr12_05598767	<efxeg>	12	5598767
rh_chr12_05985351	<efxeg>	12	5985351
rh_chr12_06104436	<efxeg>	12	6104436
rh_chr12_06184851	<efxeg>	12	6184851
rh_chr12_06822792	<nnxnp>	12	6822792
rh_chr12_07220783	<lmxll>	12	7220783
rh_chr12_08048809	<efxeg>	12	8048809
rh_chr12_08493396	<efxeg>	12	8493396
rh_chr12_08944870	<nnxnp>	12	8944870
rh_chr12_09605397	<abxcd>	12	9605397
rh_chr12_09691021	<nnxnp>	12	9691021
rh_chr12_09898269	<lmxll>	12	9898269
rh_chr12_14587489	<lmxll>	12	14587489
rh_chr12_15428839	<lmxll>	12	15428839
rh_chr12_18779599	<efxeg>	12	18779599
rh_chr12_19037725	<efxeg>	12	19037725
rh_chr12_19467018	<efxeg>	12	19467018
rh_chr12_20018956	<abxcd>	12	20018956
rh_chr12_20361061	<efxeg>	12	20361061
rh_chr12_20594460	<nnxnp>	12	20594460
rh_chr12_21873473	<abxcd>	12	21873473
rh_chr12_21952129	<nnxnp>	12	21952129
rh_chr12_22346427	<lmxll>	12	22346427
rh_chr12_22430141	<hkxhk>	12	22430141
rh_chr12_22516082	<lmxll>	12	22516082
rh_chr12_22586794	<abxcd>	12	22586794
rh_chr12_23834651	<nnxnp>	12	23834651
rh_chr12_24104070	<nnxnp>	12	24104070
rh_chr13_00507206	<nnxnp>	13	507206
rh_chr13_00688776	<nnxnp>	13	688776
rh_chr13_01211616	<nnxnp>	13	1211616
rh_chr13_01298235	<nnxnp>	13	1298235
rh_chr13_02230274	<nnxnp>	13	2230274
rh_chr13_02994658	<nnxnp>	13	2994658
rh_chr13_03335044	<nnxnp>	13	3335044
rh_chr13_04021260	<nnxnp>	13	4021260
rh_chr13_05625117	<nnxnp>	13	5625117
rh_chr13_05863106	<nnxnp>	13	5863106
rh_chr13_06540716	<nnxnp>	13	6540716
rh_chr13_07620093	<nnxnp>	13	7620093
rh_chr13_08308812	<nnxnp>	13	8308812
rh_chr13_08681863	<hkxhk>	13	8681863
rh_chr13_08898279	<nnxnp>	13	8898279
rh_chr13_13390889	<nnxnp>	13	13390889
rh_chr13_15736455	<nnxnp>	13	15736455
rh_chr13_16075743	<nnxnp>	13	16075743
rh_chr13_18487980	<nnxnp>	13	18487980
rh_chr13_18789364	<nnxnp>	13	18789364
rh_chr13_20576036	<nnxnp>	13	20576036
rh_chr13_25721137	<nnxnp>	13	25721137
rh_chr13_27714695	<hkxhk>	13	27714695
rh_chr13_27978882	<nnxnp>	13	27978882
rh_chr13_28631883	<efxeg>	13	28631883
rh_chr14_00594524	<efxeg>	14	594524
rh_chr14_00836379	<efxeg>	14	836379
rh_chr14_01159858	<nnxnp>	14	1159858
rh_chr14_01593532	<abxcd>	14	1593532
rh_chr14_02055250	<nnxnp>	14	2055250
rh_chr14_02736359	<lmxll>	14	2736359
rh_chr14_03303300	<efxeg>	14	3303300
rh_chr14_04228742	<nnxnp>	14	4228742
rh_chr14_04941220	<efxeg>	14	4941220
rh_chr14_05966808	<efxeg>	14	5966808
rh_chr14_06495285	<nnxnp>	14	6495285
rh_chr14_07296877	<hkxhk>	14	7296877
rh_chr14_07624685	<efxeg>	14	7624685
rh_chr14_08308158	<hkxhk>	14	8308158
rh_chr14_08871788	<hkxhk>	14	8871788
rh_chr14_10743715	<lmxll>	14	10743715
rh_chr14_13378081	<abxcd>	14	13378081
rh_chr14_14755965	<abxcd>	14	14755965
rh_chr14_16067239	<nnxnp>	14	16067239
rh_chr14_16253640	<nnxnp>	14	16253640
rh_chr14_17077376	<nnxnp>	14	17077376
rh_chr14_20102426	<efxeg>	14	20102426
rh_chr14_20859566	<lmxll>	14	20859566
rh_chr14_21323785	<efxeg>	14	21323785
rh_chr14_21821143	<efxeg>	14	21821143
rh_chr14_21885849	<abxcd>	14	21885849
rh_chr14_22696262	<nnxnp>	14	22696262
rh_chr14_22993902	<efxeg>	14	22993902
rh_chr14_25156315	<hkxhk>	14	25156315
rh_chr14_25292543	<nnxnp>	14	25292543
rh_chr14_25365836	<nnxnp>	14	25365836
rh_chr14_25499021	<hkxhk>	14	25499021
rh_chr14_26224717	<efxeg>	14	26224717
rh_chr14_26687062	<nnxnp>	14	26687062
rh_chr14_26802285	<efxeg>	14	26802285
rh_chr14_26877597	<lmxll>	14	26877597
rh_chr14_27425134	<hkxhk>	14	27425134
rh_chr14_27607541	<lmxll>	14	27607541
rh_chr14_27729833	<lmxll>	14	27729833
rh_chr14_27926007	<nnxnp>	14	27926007
rh_chr14_28292032	<lmxll>	14	28292032
rh_chr14_29446606	<efxeg>	14	29446606
rh_chr14_30126656	<efxeg>	14	30126656
rh_chr15_00177997	<nnxnp>	15	177997
rh_chr15_02868330	<efxeg>	15	2868330
rh_chr15_06996975	<efxeg>	15	6996975
rh_chr15_08267292	<nnxnp>	15	8267292
rh_chr15_08357773	<nnxnp>	15	8357773
rh_chr15_09562659	<nnxnp>	15	9562659
rh_chr15_09660835	<lmxll>	15	9660835
rh_chr15_09799495	<nnxnp>	15	9799495
rh_chr15_09993215	<nnxnp>	15	9993215
rh_chr15_10257839	<efxeg>	15	10257839
rh_chr15_10851058	<lmxll>	15	10851058
rh_chr15_11503363	<lmxll>	15	11503363
rh_chr15_11792802	<nnxnp>	15	11792802
rh_chr15_12253375	<abxcd>	15	12253375
rh_chr15_13822901	<efxeg>	15	13822901
rh_chr15_15294725	<efxeg>	15	15294725
rh_chr15_15355400	<nnxnp>	15	15355400
rh_chr15_15468122	<efxeg>	15	15468122
rh_chr15_15543151	<nnxnp>	15	15543151
rh_chr15_16450847	<abxcd>	15	16450847
rh_chr15_16667790	<nnxnp>	15	16667790
rh_chr15_16737213	<abxcd>	15	16737213
rh_chr15_16810432	<nnxnp>	15	16810432
rh_chr15_17146098	<efxeg>	15	17146098
rh_chr15_17224145	<nnxnp>	15	17224145
rh_chr15_17991582	<nnxnp>	15	17991582
rh_chr15_18318476	<nnxnp>	15	18318476
rh_chr15_18480191	<nnxnp>	15	18480191
rh_chr15_18688959	<nnxnp>	15	18688959
rh_chr15_18821643	<nnxnp>	15	18821643
rh_chr15_19261933	<nnxnp>	15	19261933
rh_chr15_19600528	<nnxnp>	15	19600528
rh_chr16_00911072	<efxeg>	16	911072
rh_chr16_00976496	<efxeg>	16	976496
rh_chr16_01067628	<nnxnp>	16	1067628
rh_chr16_02212134	<efxeg>	16	2212134
rh_chr16_02376878	<efxeg>	16	2376878
rh_chr16_06018898	<efxeg>	16	6018898
rh_chr16_06070066	<lmxll>	16	6070066
rh_chr16_09817859	<nnxnp>	16	9817859
rh_chr16_12037326	<efxeg>	16	12037326
rh_chr16_12698705	<hkxhk>	16	12698705
rh_chr16_12729188	<efxeg>	16	12729188
rh_chr16_14911808	<abxcd>	16	14911808
rh_chr16_15611288	<nnxnp>	16	15611288
rh_chr16_18232369	<nnxnp>	16	18232369
rh_chr16_19830398	<nnxnp>	16	19830398
rh_chr16_19924082	<efxeg>	16	19924082
rh_chr16_20304713	<efxeg>	16	20304713
rh_chr16_22580044	<nnxnp>	16	22580044
rh_chr16_22751612	<nnxnp>	16	22751612
rh_chr16_22811338	<abxcd>	16	22811338
rh_chr16_22877339	<nnxnp>	16	22877339
rh_chr16_23084690	<lmxll>	16	23084690
rh_chr16_23327502	<lmxll>	16	23327502
rh_chr17_00287812	<efxeg>	17	287812
rh_chr17_00565468	<abxcd>	17	565468
rh_chr17_00765729	<efxeg>	17	765729
rh_chr17_01413957	<nnxnp>	17	1413957
rh_chr17_01756458	<nnxnp>	17	1756458
rh_chr17_02443257	<nnxnp>	17	2443257
rh_chr17_03492286	<nnxnp>	17	3492286
rh_chr17_05060931	<hkxhk>	17	5060931
rh_chr17_05258199	<hkxhk>	17	5258199
rh_chr17_05707009	<nnxnp>	17	5707009
rh_chr17_06623514	<hkxhk>	17	6623514
rh_chr17_06745403	<hkxhk>	17	6745403
rh_chr17_07134878	<hkxhk>	17	7134878
rh_chr17_07292907	<efxeg>	17	7292907
rh_chr17_07609398	<hkxhk>	17	7609398
rh_chr17_08608505	<efxeg>	17	8608505
rh_chr17_08686547	<nnxnp>	17	8686547
rh_chr17_09353710	<efxeg>	17	9353710
rh_chr17_09692661	<efxeg>	17	9692661
rh_chr17_10114348	<lmxll>	17	10114348
rh_chr17_12640993	<nnxnp>	17	12640993
rh_chr17_13928628	<efxeg>	17	13928628
rh_chr17_16303050	<nnxnp>	17	16303050
rh_chr17_18015932	<lmxll>	17	18015932
rh_chr18_00474745	<lmxll>	18	474745
rh_chr18_00582430	<lmxll>	18	582430
rh_chr18_01782705	<nnxnp>	18	1782705
rh_chr18_02022059	<nnxnp>	18	2022059
rh_chr18_02286800	<nnxnp>	18	2286800
rh_chr18_03555950	<nnxnp>	18	3555950
rh_chr18_03752475	<nnxnp>	18	3752475
rh_chr18_03952793	<lmxll>	18	3952793
rh_chr18_06012983	<efxeg>	18	6012983
rh_chr18_06135846	<nnxnp>	18	6135846
rh_chr18_06936362	<lmxll>	18	6936362
rh_chr18_07076548	<abxcd>	18	7076548
rh_chr18_07128961	<efxeg>	18	7128961
rh_chr18_07809270	<efxeg>	18	7809270
rh_chr18_07997064	<nnxnp>	18	7997064
rh_chr18_08343849	<nnxnp>	18	8343849
rh_chr18_08494785	<nnxnp>	18	8494785
rh_chr18_08594348	<nnxnp>	18	8594348
rh_chr18_08759038	<nnxnp>	18	8759038
rh_chr18_08998759	<nnxnp>	18	8998759
rh_chr18_09976929	<nnxnp>	18	9976929
rh_chr18_10304487	<efxeg>	18	10304487
rh_chr18_10762383	<efxeg>	18	10762383
rh_chr18_10907482	<efxeg>	18	10907482
rh_chr18_11215764	<abxcd>	18	11215764
rh_chr18_11286900	<efxeg>	18	11286900
rh_chr18_11350114	<efxeg>	18	11350114
rh_chr18_11482876	<abxcd>	18	11482876
rh_chr18_11553491	<efxeg>	18	11553491
rh_chr18_11614594	<efxeg>	18	11614594
rh_chr18_13105502	<nnxnp>	18	13105502
rh_chr18_13446367	<nnxnp>	18	13446367
rh_chr18_14135632	<abxcd>	18	14135632
rh_chr18_14491995	<abxcd>	18	14491995
rh_chr18_14551153	<abxcd>	18	14551153
rh_chr18_17295477	<nnxnp>	18	17295477
rh_chr18_18048055	<nnxnp>	18	18048055
rh_chr18_22144736	<nnxnp>	18	22144736
rh_chr18_22455321	<lmxll>	18	22455321
rh_chr18_22829291	<efxeg>	18	22829291
rh_chr18_23887396	<abxcd>	18	23887396
rh_chr18_24904198	<abxcd>	18	24904198
rh_chr18_28307719	<efxeg>	18	28307719
rh_chr18_30314724	<abxcd>	18	30314724
rh_chr18_31185354	<lmxll>	18	31185354
rh_chr18_31885147	<hkxhk>	18	31885147
rh_chr18_34123552	<lmxll>	18	34123552
rh_chr18_34381037	<lmxll>	18	34381037
rh_chr19_00197793	<nnxnp>	19	197793
rh_chr19_00271672	<nnxnp>	19	271672
rh_chr19_00377073	<efxeg>	19	377073
rh_chr19_00472320	<abxcd>	19	472320
rh_chr19_01219270	<nnxnp>	19	1219270
rh_chr19_01306780	<lmxll>	19	1306780
rh_chr19_01367967	<lmxll>	19	1367967
rh_chr19_01471481	<nnxnp>	19	1471481
rh_chr19_01954527	<nnxnp>	19	1954527
rh_chr19_02036017	<nnxnp>	19	2036017
rh_chr19_02689517	<lmxll>	19	2689517
rh_chr19_03299138	<nnxnp>	19	3299138
rh_chr19_05072068	<efxeg>	19	5072068
rh_chr19_05230241	<efxeg>	19	5230241
rh_chr19_05807614	<lmxll>	19	5807614
rh_chr19_06154322	<nnxnp>	19	6154322
rh_chr19_06382258	<lmxll>	19	6382258
rh_chr19_06602361	<lmxll>	19	6602361
rh_chr19_07055420	<lmxll>	19	7055420
rh_chr19_08133480	<nnxnp>	19	8133480
rh_chr19_08566871	<nnxnp>	19	8566871
rh_chr19_08657020	<abxcd>	19	8657020
rh_chr19_08787547	<nnxnp>	19	8787547
rh_chr19_09151792	<nnxnp>	19	9151792
rh_chr19_09229826	<nnxnp>	19	9229826
rh_chr19_09748768	<lmxll>	19	9748768
rh_chr19_10666680	<lmxll>	19	10666680
rh_chr19_10724583	<lmxll>	19	10724583
rh_chr19_10825978	<efxeg>	19	10825978
rh_chr19_10968935	<abxcd>	19	10968935
rh_chr19_14659354	<efxeg>	19	14659354
rh_chr19_16545270	<nnxnp>	19	16545270
rh_chr19_19495933	<hkxhk>	19	19495933
rh_chr19_19968859	<hkxhk>	19	19968859
rh_chr19_22763652	<lmxll>	19	22763652
rh_chr19_22967359	<lmxll>	19	22967359
rh_chr19_23034666	<efxeg>	19	23034666
rh_chr19_23614226	<lmxll>	19	23614226
rh_chr19_24344947	<lmxll>	19	24344947
rh_chr19_24538531	<lmxll>	19	24538531
rh_chr19_24632229	<lmxll>	19	24632229
