# Supplementary material for: Rpv10.2: A Haplotype Variant of Locus Rpv10 Enables New Combinations for Pyramiding Downy Mildew Resistance Traits in Grapevine
Source: Plants (Basel). 2024 Sep 20;13(18):2624. doi: 10.3390/plants13182624 (PMC11434656; doi:10.3390/plants13182624)
Supplement: Supplementary file 1 [file plants-13-02624-s001.zip › Table S3.xlsx]

## Sheet: Tabelle1
Prime Name / Cultivar name	Variety number VIVC
BARON	20010
CABERNET CANTOR	20008
CABERNET CARBON	20007
CABERNET CAROL	20006
CABERNET CORTIS	20005
CABERNET FRANC	1927
MONARCH	19995
MUSCARIS	22628
MUSCAT A PETITS GRAINS BLANCS	8193
RONDO	14308
SAUVITAGE	24398
WEINSBERG 73- 40- 27	20428
WEINSBERG 73- 45- 84	20427
WEINSBERG 75- 14- 23	20417
WEINSBERG 75- 34- 13	20415
WEINSBERG 75- 36- 26	20414
WEINSBERG 75- 90- 3	20411
WEINSBERG 75- 103- 7	20422
WEINSBERG 75- 108- 10	20420
WEINSBERG 75- 115- 7	20418
WEINSBERG 90- 6- 12	24399
