# Supplementary material for: Rpv10.2: A Haplotype Variant of Locus Rpv10 Enables New Combinations for Pyramiding Downy Mildew Resistance Traits in Grapevine
Source: Plants (Basel). 2024 Sep 20;13(18):2624. doi: 10.3390/plants13182624 (PMC11434656; doi:10.3390/plants13182624)
Supplement: Supplementary file 1 [file plants-13-02624-s001.zip › Table S4.xlsx]

## Sheet: Tabelle1
Genotype	Level of infection (x̅)		Mean value (x̅)	Standard deviation (σ)
	2019	2020
1	2	4	3.0	1.4
2	5	n/a	5.0	n/a
3	3	3	3.0	0.0
4	7	6	6.5	0.7
5	2	3	2.5	0.7
6	5	3	4.0	1.4
7	4	7	5.5	2.1
8	2	n/a	2.0	n/a
9	7	5	6.0	1.4
10	2	4	3.0	1.4
11	2	4	3.0	1.4
12	2	4	3.0	1.4
13	1	n/a	1.0	n/a
14	n/a	n/a	n/a	n/a
15	n/a	n/a	n/a	n/a
16	1	3	2.0	1.4
17	3	8	5.5	3.5
18	5	5	5.0	0.0
19	2	3	2.5	0.7
20	1	3	2.0	1.4
21	3	3	3.0	0.0
22	5	n/a	5.0	n/a
23	7	n/a	7.0	n/a
24	7	6	6.5	0.7
25	1	1	1.0	0.0
26	1	3	2.0	1.4
27	n/a	n/a	n/a	n/a
28	2	2	2.0	0.0
29	4	4	4.0	0.0
30	1	3	2.0	1.4
31	4	n/a	4.0	n/a
32	1	n/a	1.0	n/a
33	n/a	n/a	n/a	n/a
34	2	5	3.5	2.1
35	6	n/a	6.0	n/a
36	2	n/a	2.0	n/a
37	n/a	n/a	n/a	n/a
38	2	4	3.0	1.4
39	2	n/a	2.0	n/a
40	n/a	n/a	n/a	n/a
41	n/a	5	5.0	n/a
42	n/a	3	3.0	n/a
43	n/a	n/a	n/a	n/a
44	3	n/a	3.0	n/a
45	n/a	n/a	n/a	n/a
46	n/a	n/a	n/a	n/a
47	8	7	7.5	0.7
48	7	4	5.5	2.1
49	n/a	n/a	n/a	n/a
50	1	3	2.0	1.4
51	3	n/a	3.0	n/a
52	1	n/a	1.0	n/a
53	n/a	n/a	n/a	n/a
54	2	1	1.5	0.7
55	3	4	3.5	0.7
56	6	4	5.0	1.4
57	6	n/a	6.0	n/a
58	1	2	1.5	0.7
59	7	4	5.5	2.1
60	2	5	3.5	2.1
61	2	n/a	2.0	n/a
62	4	2	3.0	1.4
63	3	5	4.0	1.4
64	4	n/a	4.0	n/a
65	n/a	n/a	n/a	n/a
66	1	3	2.0	1.4
67	3	3	3.0	0.0
68	2	3	2.5	0.7
69	n/a	n/a	n/a	n/a
70	2	n/a	2.0	n/a
71	7	6	6.5	0.7
72	2	3	2.5	0.7
73	n/a	2	2.0	n/a
74	3	4	3.5	0.7
75	1	2	1.5	0.7
76	n/a	n/a	n/a	n/a
77	8	7	7.5	0.7
78	2	3	2.5	0.7
79	n/a	n/a	n/a	n/a
80	3	2	2.5	0.7
81	3	3	3.0	0.0
82	4	7	5.5	2.1
83	n/a	3	3.0	n/a
84	n/a	n/a	n/a	n/a
85	4	3	3.5	0.7
86	1	1	1.0	0.0
87	n/a	n/a	n/a	n/a
88	6	4	5.0	1.4
89	3	2	2.5	0.7
90	3	3	3.0	0.0
91	8	n/a	8.0	n/a
92	7	n/a	7.0	n/a
93	1	n/a	1.0	n/a
94	1	3	2.0	1.4
95	n/a	n/a	n/a	n/a
96	6	n/a	6.0	n/a
97	n/a	n/a	n/a	n/a
98	4	7	5.5	2.1
99	6	8	7.0	1.4
100	n/a	n/a	n/a	n/a
101	2	n/a	2.0	n/a
102	2	1	1.5	0.7
103	4	7	5.5	2.1
104	n/a	n/a	n/a	n/a
105	n/a	n/a	n/a	n/a
106	5	n/a	5.0	n/a
107	5	6	5.5	0.7
108	n/a	n/a	n/a	n/a
109	8	6	7.0	1.4
110	5	5	5.0	0.0
111	n/a	n/a	n/a	n/a
112	2	2	2.0	0.0
113	6	5	5.5	0.7
114	6	5	5.5	0.7
115	n/a	n/a	n/a	n/a
116	n/a	n/a	n/a	n/a
117	5	n/a	5.0	n/a
118	1	1	1.0	0.0
119	n/a	n/a	n/a	n/a
120	n/a	n/a	n/a	n/a
121	4	7	5.5	2.1
122	4	n/a	4.0	n/a
123	1	1	1.0	0.0
124	3	2	2.5	0.7
125	n/a	n/a	n/a	n/a
126	5	5	5.0	0.0
127	3	3	3.0	0.0
128	2	1	1.5	0.7
129	5	1	3.0	2.8
130	5	6	5.5	0.7
131	n/a	n/a	n/a	n/a
132	n/a	n/a	n/a	n/a
133	n/a	n/a	n/a	n/a
134	5	3	4.0	1.4
135	1	n/a	1.0	n/a
136	n/a	n/a	n/a	n/a
137	7	n/a	7.0	n/a
138	n/a	n/a	n/a	n/a
139	6	3	4.5	2.1
140	1	1	1.0	0.0
141	n/a	n/a	n/a	n/a
142	6	2	4.0	2.8
143	1	2	1.5	0.7
144	4	4	4.0	0.0
145	9	4	6.5	3.5
146	1	2	1.5	0.7
147	n/a	n/a	n/a	n/a
148	n/a	n/a	n/a	n/a
149	n/a	n/a	n/a	n/a
150	3	5	4.0	1.4
151	8	4	6.0	2.8
152	n/a	n/a	n/a	n/a
153	n/a	n/a	n/a	n/a
154	3	6	4.5	2.1
155	9	n/a	9.0	n/a
156	5	2	3.5	2.1
157	n/a	n/a	n/a	n/a
158	6	6	6.0	0.0
161	n/a	3	3.0	n/a
162	n/a	3	3.0	n/a
164	n/a	4	4.0	n/a
167	n/a	3	3.0	n/a
168	n/a	2	2.0	n/a
170	n/a	2	2.0	n/a
178	n/a	5	5.0	n/a
179	n/a	n/a	n/a	n/a
180	n/a	n/a	n/a	n/a
184	n/a	5	5.0	n/a
186	n/a	2	2.0	n/a
187	n/a	n/a	n/a	n/a
189	n/a	2	2.0	n/a
191	n/a	3	3.0	n/a
195	n/a	1	1.0	n/a
196	n/a	2	2.0	n/a
198	n/a	4	4.0	n/a
199	n/a	3	3.0	n/a
200	n/a	3	3.0	n/a
204	n/a	3	3.0	n/a
208	n/a	2	2.0	n/a
209	n/a	8	8.0	n/a
210	n/a	2	2.0	n/a
211	n/a	3	3.0	n/a
212	n/a	3	3.0	n/a
213	n/a	1	1.0	n/a
214	n/a	n/a	n/a	n/a
215	n/a	5	5.0	n/a
216	n/a	2	2.0	n/a
217	n/a	6	6.0	n/a
218	n/a	2	2.0	n/a
219	n/a	7	7.0	n/a
220	n/a	7	7.0	n/a
221	n/a	6	6.0	n/a
222	n/a	4	4.0	n/a
223	n/a	4	4.0	n/a
226	n/a	n/a	n/a	n/a
227	n/a	n/a	n/a	n/a
230	n/a	n/a	n/a	n/a
231	n/a	3	3.0	n/a
232	n/a	7	7.0	n/a
233	n/a	n/a	n/a	n/a
234	n/a	3	3.0	n/a
236	n/a	6	6.0	n/a
238	n/a	3	3.0	n/a
240	n/a	2	2.0	n/a
242	n/a	3	3.0	n/a
243	n/a	7	7.0	n/a
247	n/a	3	3.0	n/a
248	n/a	1	1.0	n/a
250	n/a	1	1.0	n/a
251	n/a	5	5.0	n/a
252	n/a	4	4.0	n/a
254	n/a	3	3.0	n/a
255	n/a	n/a	n/a	n/a
258	n/a	n/a	n/a	n/a
259	n/a	7	7.0	n/a
260	n/a	n/a	n/a	n/a
328	n/a	n/a	n/a	n/a
348	n/a	n/a	n/a	n/a
355	n/a	n/a	n/a	n/a
356	n/a	n/a	n/a	n/a
369	n/a	n/a	n/a	n/a
389	n/a	n/a	n/a	n/a
397	n/a	n/a	n/a	n/a
398	n/a	n/a	n/a	n/a
406	n/a	n/a	n/a	n/a
411	n/a	n/a	n/a	n/a
412	n/a	n/a	n/a	n/a
413	n/a	n/a	n/a	n/a
414	n/a	n/a	n/a	n/a
423	n/a	n/a	n/a	n/a
424	n/a	n/a	n/a	n/a
434	n/a	n/a	n/a	n/a
458	n/a	n/a	n/a	n/a
481	n/a	n/a	n/a	n/a
514	n/a	n/a	n/a	n/a
596	n/a	n/a	n/a	n/a
599	n/a	n/a	n/a	n/a
603	n/a	n/a	n/a	n/a
613	n/a	n/a	n/a	n/a
614	n/a	n/a	n/a	n/a
616	n/a	n/a	n/a	n/a
630	n/a	n/a	n/a	n/a
634	n/a	n/a	n/a	n/a
641	n/a	n/a	n/a	n/a
