# Supplementary material for: Rpv10.2: A Haplotype Variant of Locus Rpv10 Enables New Combinations for Pyramiding Downy Mildew Resistance Traits in Grapevine
Source: Plants (Basel). 2024 Sep 20;13(18):2624. doi: 10.3390/plants13182624 (PMC11434656; doi:10.3390/plants13182624)
Supplement: Supplementary file 1 [file plants-13-02624-s001.zip › Table S5.xlsx]

## Sheet: Tabelle1
Marker Name	Chr.no	Phy. Pos	Forward Primer	Reverse Primer
GF01-59	1	42898	GCATCGACCAACTACAATTCAA	TGCCTGGTTTCTATGAATGATG
GF04-83	4	18392719	CGCTTATGATGGTGAATTGTGT	GGAACCAAATGCTATGTGTGTG
GF09-49	9	4190077	CTAATAATGCTCTCTCGGCGTC	CCCTCTGATGATACTGCTAGGC
GF09-62	9	3498499	TCAGGTGGGTAGTCTTGGGTAT	TCTACAAAGGGGTATCGGCTAA
GF09-64	9	3584443	GTTTTCACCCCTAACCTCTCCT	TGTGGGACTTGAACATTTTGAG
GF09-68	9	3665959	CTCGAATCCTTCCAAGAAAATG	CCAACAATCCCTCAAATCTCTC
GF09-70	9	3681842	GCTTGGTCCTTTCCTTCTCTCT	TGAACACTACACCCAGTTGGAA
GF09-71	9	3687217	GCCATTTGATCTGTTAGCAAGT	TAGCTTGGGTGAAGATTGAAAA
GF09-73	9	21557902	GCTTGTTTATGGTTTGGACACA	CTCATCTGGTTTCTTAGCAGCA
GF09-87	9	3716235	AATGGTTTGGCCCAGTGGAA	TTCTGAGTCTGTGGGGAGGG
GF09-88	9	3761181	TGAAGCACCCATGATAACCCC	GGCAACCACATTGGCTCTTG
GF09-89	9	3816781	TGGTGTCTTATAAACCGACTCAA	CAAACTCCTTTGTGGCTGGC
GF13-37	13	23092469	TTGTTTTGGTTGTTGAGTTTCG	GGCTTTTCATTACGTGATCTCC
GF16-56	16	4886751	AGTCGCATCAGTCAACTCAAACT	GGGATTCTAGGGAAGTGGAAATC
GF18-26	18	7481274	CATGGTGATCTTGTCTGAGGTG	GTGGCTATATTGCTACGAGGTTG
